# Supplementary material for: Exploring the Potential of a School-Based Online Health and Wellbeing Screening Tool: Young People’s Perspectives
Source: Int J Environ Res Public Health. 2022 Mar 29;19(7):4062. doi: 10.3390/ijerph19074062 (PMC8998184; doi:10.3390/ijerph19074062)
Supplement: Supplementary file 1 [file ijerph-19-04062-s001.zip]

Archive with 1 entries (1 files):
- ijerph-1605742-supplementary.pdf
